# Supplementary material for: Distribution of Rotavirus alphagastroenteritidis Strains in Blantyre, Malawi, During and After the COVID-19 Pandemic
Source: Pathogens. 2025 Nov 16;14(11):1169. doi: 10.3390/pathogens14111169 (PMC12655356; doi:10.3390/pathogens14111169)
Supplement: Supplementary file 1 [file pathogens-14-01169-s001.zip]

Archive with 3 entries (3 files):
- Figure S1.tiff
- Figure S2.tiff
- Supplemantary Table S1.pdf
